# Supplementary material for: Hyperin Alleviates Triptolide-Induced Ovarian Granulosa Cell Injury by Regulating AKT/TSC1/mTORC1 Signaling
Source: Evid Based Complement Alternat Med. 2021 Oct 18;2021:9399261. doi: 10.1155/2021/9399261 (PMC8545507; doi:10.1155/2021/9399261)
Supplement: Supplementary Materials — Supplementary 1: the predicted target proteins of HR. Supplementary 2: the predicted targets of POI. Supplementary 3: the interaction targets of HR and POI. Supplementary 4: the degree value, betweenness centrality, and closeness centrality of the interaction targets of HR and POI analyzed using PPI. Supplementary 5: the details of predicted KEGG pathways of interaction targets of HR and POI. [file 9399261.f1.zip]

Archive with 5 entries (5 files):
- 9399261.f1/Supplementary 1-Targets of Hyperin.pdf
- 9399261.f1/Supplementary 2-POI prediction targets.pdf
- 9399261.f1/Supplementary 3-Common targets of hyperin and POI.pdf
- 9399261.f1/Supplementary 4-PPI.pdf
- 9399261.f1/Supplementary 5-KEGG.txt
