# Supplementary material for: Hyperin Alleviates Triptolide-Induced Ovarian Granulosa Cell Injury by Regulating AKT/TSC1/mTORC1 Signaling
Source: Evid Based Complement Alternat Med. 2021 Oct 18;2021:9399261. doi: 10.1155/2021/9399261 (PMC8545507; doi:10.1155/2021/9399261)
Supplement: Supplementary Materials — Supplementary 1: the predicted target proteins of HR. Supplementary 2: the predicted targets of POI. Supplementary 3: the interaction targets of HR and POI. Supplementary 4: the degree value, betweenness centrality, and closeness centrality of the interaction targets of HR and POI analyzed using PPI. Supplementary 5: the details of predicted KEGG pathways of interaction targets of HR and POI. [file 9399261.f1.zip › 9399261.f1/Supplementary 5-KEGG.txt]

ID	Description	GeneRatio	BgRatio	pvalue	p.adjust	qvalue	geneID	Count
hsa04510	Focal adhesion	22/96	201/8104	8.12E-16	2.05E-13	9.40E-14	AKT1/EGFR/VEGFA/SRC/ITGB3/MET/PIK3R1/IGF1R/KDR/CCND1/FLNB/RAC1/MYLK/ITGB1/PTK2/PRKCA/GSK3B/ITGAV/PRKCB/ITGA5/ITGA2B/ITGB6	22
hsa04151	PI3K-Akt signaling pathway	27/96	354/8104	2.49E-15	3.14E-13	1.44E-13	AKT1/EGFR/VEGFA/INSR/ITGB3/MET/PIK3R1/IL2/IGF1R/KDR/CCND1/RAC1/PIK3CG/ITGB1/PTK2/CCNE1/MCL1/PRKCA/GSK3B/ITGAV/FLT3/SYK/ITGA5/ITGA2B/HSP90AB1/PKN1/ITGB6	27
hsa05205	Proteoglycans in cancer	21/96	205/8104	1.55E-14	1.31E-12	5.99E-13	AKT1/MMP2/EGFR/TNF/VEGFA/SRC/ITGB3/MET/PIK3R1/MMP9/IGF1R/KDR/CCND1/FLNB/RAC1/ITGB1/PTK2/PRKCA/ITGAV/PRKCB/ITGA5	21
hsa05418	Fluid shear stress and atherosclerosis	14/96	139/8104	7.11E-10	4.50E-08	2.06E-08	AKT1/MMP2/TNF/VEGFA/SRC/ITGB3/PIK3R1/MMP9/KDR/RAC1/PTK2/ITGAV/ITGA2B/HSP90AB1	14
hsa04370	VEGF signaling pathway	10/96	59/8104	1.32E-09	6.10E-08	2.79E-08	AKT1/VEGFA/SRC/PIK3R1/KDR/PTGS2/RAC1/PTK2/PRKCA/PRKCB	10
hsa01521	EGFR tyrosine kinase inhibitor resistance	11/96	79/8104	1.67E-09	6.10E-08	2.79E-08	AKT1/EGFR/VEGFA/SRC/MET/PIK3R1/IGF1R/KDR/PRKCA/GSK3B/PRKCB	11
hsa04933	AGE-RAGE signaling pathway in diabetic complications	12/96	100/8104	1.69E-09	6.10E-08	2.79E-08	AKT1/MMP2/TNF/VEGFA/PIK3R1/CCND1/PRKCD/RAC1/PRKCA/PRKCB/PRKCE/NOX4	12
hsa04015	Rap1 signaling pathway	16/96	210/8104	2.48E-09	7.85E-08	3.59E-08	AKT1/EGFR/VEGFA/SRC/INSR/ITGB3/MET/PIK3R1/IGF1R/KDR/RAC1/ITGB1/PRKCA/PRKCB/ITGA2B/ADORA2A	16
hsa05163	Human cytomegalovirus infection	16/96	225/8104	6.76E-09	1.90E-07	8.69E-08	AKT1/EGFR/TNF/VEGFA/SRC/ITGB3/PIK3R1/CCND1/PTGS2/RAC1/PTK2/PRKCA/B2M/GSK3B/ITGAV/PRKCB	16
hsa05222	Small cell lung cancer	11/96	92/8104	8.78E-09	2.22E-07	1.02E-07	AKT1/PIK3R1/CCND1/PTGS2/RARB/ITGB1/NOS2/PTK2/CCNE1/ITGAV/ITGA2B	11
hsa05206	MicroRNAs in cancer	18/96	310/8104	1.71E-08	3.94E-07	1.80E-07	EGFR/VEGFA/ITGB3/MET/PIK3R1/MMP9/CCND1/PTGS2/DNMT1/CCNE1/MCL1/PRKCA/ZEB2/CYP1B1/PRKCB/PRKCE/ITGA5/UBE2I	18
hsa05135	Yersinia infection	12/96	137/8104	6.25E-08	1.32E-06	6.03E-07	AKT1/TNF/SRC/PIK3R1/IL2/RAC1/ITGB1/RPS6KA3/PTK2/GSK3B/ITGA5/PKN1	12
hsa05223	Non-small cell lung cancer	9/96	72/8104	1.45E-07	2.81E-06	1.29E-06	AKT1/EGFR/MET/PIK3R1/CCND1/RARB/PRKCA/ALK/PRKCB	9
hsa05215	Prostate cancer	10/96	97/8104	1.82E-07	3.29E-06	1.50E-06	AKT1/EGFR/PIK3R1/MMP9/IGF1R/CCND1/MMP3/CCNE1/GSK3B/HSP90AB1	10
hsa05165	Human papillomavirus infection	17/96	331/8104	2.68E-07	4.51E-06	2.07E-06	AKT1/TERT/EGFR/TNF/VEGFA/ITGB3/PIK3R1/CCND1/PTGS2/ITGB1/PTK2/CCNE1/GSK3B/ITGAV/ITGA5/ITGA2B/ITGB6	17
hsa05219	Bladder cancer	7/96	41/8104	4.25E-07	6.72E-06	3.07E-06	MMP2/EGFR/VEGFA/SRC/MMP9/CCND1/DAPK1	7
hsa04931	Insulin resistance	10/96	108/8104	5.03E-07	7.49E-06	3.43E-06	AKT1/TNF/INSR/PIK3R1/PRKCD/RPS6KA3/PPARA/GSK3B/PRKCB/PRKCE	10
hsa04010	MAPK signaling pathway	15/96	294/8104	1.60E-06	2.25E-05	1.03E-05	AKT1/EGFR/TNF/VEGFA/INSR/MET/IGF1R/KDR/FLNB/RAC1/RPS6KA3/PRKCA/MAPT/PRKCB/FLT3	15
hsa04611	Platelet activation	10/96	124/8104	1.82E-06	2.39E-05	1.09E-05	AKT1/SRC/ITGB3/PIK3R1/PTGS1/PIK3CG/MYLK/ITGB1/SYK/ITGA2B	10
hsa04666	Fc gamma R-mediated phagocytosis	9/96	97/8104	1.90E-06	2.39E-05	1.09E-05	AKT1/PIK3R1/PRKCD/RAC1/PRKCA/PRKCB/SYK/PRKCE/HCK	9
hsa04913	Ovarian steroidogenesis	7/96	51/8104	1.99E-06	2.39E-05	1.09E-05	CYP19A1/INSR/IGF1R/PTGS2/ALOX5/CYP1B1/HSD17B2	7
hsa01522	Endocrine resistance	9/96	98/8104	2.08E-06	2.39E-05	1.09E-05	AKT1/MMP2/EGFR/SRC/PIK3R1/MMP9/IGF1R/CCND1/PTK2	9
hsa04926	Relaxin signaling pathway	10/96	129/8104	2.61E-06	2.87E-05	1.31E-05	AKT1/MMP2/EGFR/VEGFA/SRC/PIK3R1/MMP9/NOS2/PRKCA/MMP13	10
hsa04014	Ras signaling pathway	13/96	232/8104	3.04E-06	3.21E-05	1.47E-05	AKT1/EGFR/VEGFA/INSR/MET/PIK3R1/IGF1R/KDR/RAC1/PRKCA/PRKCB/FLT3/PLA2G1B	13
hsa04066	HIF-1 signaling pathway	9/96	109/8104	5.05E-06	5.12E-05	2.34E-05	AKT1/EGFR/VEGFA/INSR/PIK3R1/IGF1R/NOS2/PRKCA/PRKCB	9
hsa04012	ErbB signaling pathway	8/96	85/8104	6.57E-06	6.40E-05	2.93E-05	AKT1/EGFR/SRC/PIK3R1/PTK2/PRKCA/GSK3B/PRKCB	8
hsa04810	Regulation of actin cytoskeleton	12/96	218/8104	9.05E-06	8.48E-05	3.88E-05	EGFR/SRC/ITGB3/PIK3R1/RAC1/MYLK/ITGB1/PTK2/ITGAV/ITGA5/ITGA2B/ITGB6	12
hsa04919	Thyroid hormone signaling pathway	9/96	121/8104	1.19E-05	0.000107685	4.93E-05	AKT1/SRC/ITGB3/PIK3R1/CCND1/PRKCA/GSK3B/ITGAV/PRKCB	9
hsa04657	IL-17 signaling pathway	8/96	94/8104	1.39E-05	0.000119068	5.45E-05	TNF/MMP9/PTGS2/MMP3/GSK3B/MMP13/SRSF1/HSP90AB1	8
hsa04664	Fc epsilon RI signaling pathway	7/96	68/8104	1.41E-05	0.000119068	5.45E-05	AKT1/TNF/PIK3R1/RAC1/PRKCA/ALOX5/SYK	7
hsa04062	Chemokine signaling pathway	11/96	192/8104	1.51E-05	0.000123265	5.64E-05	AKT1/SRC/PIK3R1/PRKCD/RAC1/PIK3CG/PTK2/GSK3B/PRKCB/CXCR1/HCK	11
hsa05167	Kaposi sarcoma-associated herpesvirus infection	11/96	193/8104	1.59E-05	0.000125403	5.74E-05	AKT1/VEGFA/SRC/PIK3R1/CCND1/PTGS2/RAC1/PIK3CG/GSK3B/SYK/HCK	11
hsa04520	Adherens junction	7/96	71/8104	1.88E-05	0.000144261	6.60E-05	EGFR/SRC/INSR/MET/IGF1R/RAC1/CSNK2A1	7
hsa05415	Diabetic cardiomyopathy	11/96	203/8104	2.55E-05	0.000189382	8.67E-05	AKT1/MMP2/INSR/PIK3R1/MMP9/PRKCD/RAC1/PRKCA/PPARA/GSK3B/PRKCB	11
hsa05214	Glioma	7/96	75/8104	2.70E-05	0.000191319	8.76E-05	AKT1/EGFR/PIK3R1/IGF1R/CCND1/PRKCA/PRKCB	7
hsa05225	Hepatocellular carcinoma	10/96	168/8104	2.72E-05	0.000191319	8.76E-05	AKT1/TERT/EGFR/MET/PIK3R1/IGF1R/CCND1/PRKCA/GSK3B/PRKCB	10
hsa04625	C-type lectin receptor signaling pathway	8/96	104/8104	2.93E-05	0.00020016	9.16E-05	AKT1/TNF/SRC/PIK3R1/IL2/PTGS2/PRKCD/SYK	8
hsa05131	Shigellosis	12/96	246/8104	3.04E-05	0.000202661	9.28E-05	AKT1/EGFR/TNF/SRC/PIK3R1/PRKCD/RAC1/ITGB1/PTK2/GSK3B/PRKCE/ITGA5	12
hsa05100	Bacterial invasion of epithelial cells	7/96	77/8104	3.21E-05	0.00020834	9.54E-05	SRC/MET/PIK3R1/RAC1/ITGB1/PTK2/ITGA5	7
hsa05417	Lipid and atherosclerosis	11/96	215/8104	4.33E-05	0.000273628	0.00012523	AKT1/TNF/SRC/PIK3R1/MMP9/RAC1/MMP3/PTK2/PRKCA/GSK3B/HSP90AB1	11
hsa04670	Leukocyte transendothelial migration	8/96	114/8104	5.68E-05	0.000350314	0.000160327	MMP2/PIK3R1/MMP9/RAC1/ITGB1/PTK2/PRKCA/PRKCB	8
hsa04726	Serotonergic synapse	8/96	115/8104	6.04E-05	0.000363999	0.00016659	PTGS2/PTGS1/PRKCA/ALOX5/APP/MAOA/PRKCB/ALOX15	8
hsa05226	Gastric cancer	9/96	149/8104	6.27E-05	0.000368642	0.000168715	AKT1/TERT/EGFR/MET/PIK3R1/CCND1/RARB/CCNE1/GSK3B	9
hsa04613	Neutrophil extracellular trap formation	10/96	190/8104	7.77E-05	0.000446668	0.000204425	AKT1/SRC/ITGB3/PIK3R1/RAC1/PRKCA/MPO/PRKCB/SYK/ITGA2B	10
hsa04150	mTOR signaling pathway	9/96	155/8104	8.51E-05	0.000478702	0.000219086	AKT1/TNF/INSR/PIK3R1/IGF1R/RPS6KA3/PRKCA/GSK3B/PRKCB	9
hsa05410	Hypertrophic cardiomyopathy	7/96	90/8104	8.80E-05	0.000484258	0.000221628	TNF/ITGB3/ITGB1/ITGAV/ITGA5/ITGA2B/ITGB6	7
hsa05414	Dilated cardiomyopathy	7/96	96/8104	0.000132588	0.00071372	0.000326645	TNF/ITGB3/ITGB1/ITGAV/ITGA5/ITGA2B/ITGB6	7
hsa04914	Progesterone-mediated oocyte maturation	7/96	100/8104	0.000171351	0.000903163	0.000413347	AKT1/PIK3R1/IGF1R/CDK1/PLK1/RPS6KA3/HSP90AB1	7
hsa05170	Human immunodeficiency virus 1 infection	10/96	212/8104	0.000192365	0.00097485	0.000446156	AKT1/TNF/PIK3R1/CHEK1/CDK1/RAC1/PTK2/PRKCA/B2M/PRKCB	10
hsa04930	Type II diabetes mellitus	5/96	46/8104	0.000196094	0.00097485	0.000446156	TNF/INSR/PIK3R1/PRKCD/PRKCE	5
hsa05218	Melanoma	6/96	72/8104	0.000196511	0.00097485	0.000446156	AKT1/EGFR/MET/PIK3R1/IGF1R/CCND1	6
hsa04915	Estrogen signaling pathway	8/96	138/8104	0.000216951	0.00105555	0.000483089	AKT1/MMP2/EGFR/SRC/PIK3R1/MMP9/PRKCD/HSP90AB1	8
hsa05166	Human T-cell leukemia virus 1 infection	10/96	219/8104	0.000250405	0.00119533	0.000547062	AKT1/TERT/TNF/CHEK2/PIK3R1/CHEK1/IL2/CCND1/CCNE1/B2M	10
hsa05212	Pancreatic cancer	6/96	76/8104	0.000264716	0.001240243	0.000567617	AKT1/EGFR/VEGFA/PIK3R1/CCND1/RAC1	6
hsa05412	Arrhythmogenic right ventricular cardiomyopathy	6/96	77/8104	0.000284372	0.001308113	0.000598679	ITGB3/ITGB1/ITGAV/ITGA5/ITGA2B/ITGB6	6
hsa04072	Phospholipase D signaling pathway	8/96	148/8104	0.000349616	0.001579517	0.000722891	AKT1/EGFR/INSR/PIK3R1/PIK3CG/PRKCA/SYK/CXCR1	8
hsa04662	B cell receptor signaling pathway	6/96	82/8104	0.000400514	0.001777721	0.000813603	AKT1/PIK3R1/RAC1/GSK3B/PRKCB/SYK	6
hsa04921	Oxytocin signaling pathway	8/96	154/8104	0.000456861	0.001992861	0.000912064	EGFR/SRC/CCND1/PTGS2/PIK3CG/MYLK/PRKCA/PRKCB	8
hsa04071	Sphingolipid signaling pathway	7/96	119/8104	0.000499629	0.002142478	0.000980539	AKT1/TNF/PIK3R1/RAC1/PRKCA/PRKCB/PRKCE	7
hsa05210	Colorectal cancer	6/96	86/8104	0.000517733	0.002183107	0.000999134	AKT1/EGFR/PIK3R1/CCND1/RAC1/GSK3B	6
hsa04923	Regulation of lipolysis in adipocytes	5/96	57/8104	0.000540568	0.002242026	0.001026099	AKT1/INSR/PIK3R1/PTGS2/PTGS1	5
hsa04512	ECM-receptor interaction	6/96	88/8104	0.000585558	0.002353614	0.001077169	ITGB3/ITGB1/ITGAV/ITGA5/ITGA2B/ITGB6	6
hsa05213	Endometrial cancer	5/96	58/8104	0.000586078	0.002353614	0.001077169	AKT1/EGFR/PIK3R1/CCND1/GSK3B	5
hsa04110	Cell cycle	7/96	124/8104	0.000639949	0.002491139	0.001140109	CHEK2/CHEK1/CCND1/CDK1/PLK1/CCNE1/GSK3B	7
hsa05161	Hepatitis B	8/96	162/8104	0.000640016	0.002491139	0.001140109	AKT1/TNF/SRC/PIK3R1/MMP9/CCNE1/PRKCA/PRKCB	8
hsa00590	Arachidonic acid metabolism	5/96	61/8104	0.00073996	0.002836512	0.001298175	PTGS2/PTGS1/ALOX5/PLA2G1B/ALOX15	5
hsa04912	GnRH signaling pathway	6/96	93/8104	0.000785475	0.002966048	0.001357459	MMP2/EGFR/SRC/PRKCD/PRKCA/PRKCB	6
hsa04068	FoxO signaling pathway	7/96	131/8104	0.000887186	0.003300852	0.001510688	AKT1/EGFR/INSR/PIK3R1/IGF1R/CCND1/PLK1	7
hsa04960	Aldosterone-regulated sodium reabsorption	4/96	37/8104	0.000905228	0.003319171	0.001519071	INSR/PIK3R1/PRKCA/PRKCB	4
hsa04929	GnRH secretion	5/96	64/8104	0.000922225	0.003333186	0.001525486	AKT1/KISS1R/PIK3R1/PRKCA/PRKCB	5
hsa04270	Vascular smooth muscle contraction	7/96	133/8104	0.000970141	0.003456983	0.001582143	PRKCD/MYLK/PRKCA/PRKCB/PRKCE/PLA2G1B/ADORA2A	7
hsa04750	Inflammatory mediator regulation of TRP channels	6/96	98/8104	0.00103451	0.003585357	0.001640896	SRC/PIK3R1/PRKCD/PRKCA/PRKCB/PRKCE	6
hsa05231	Choline metabolism in cancer	6/96	98/8104	0.00103451	0.003585357	0.001640896	AKT1/EGFR/PIK3R1/RAC1/PRKCA/PRKCB	6
hsa05221	Acute myeloid leukemia	5/96	67/8104	0.001135993	0.003883868	0.001777514	AKT1/PIK3R1/CCND1/MPO/FLT3	5
hsa05162	Measles	7/96	139/8104	0.001256235	0.004180249	0.001913157	AKT1/PIK3R1/IL2/CCND1/CCNE1/GSK3B/CSNK2A1	7
hsa04972	Pancreatic secretion	6/96	102/8104	0.001274199	0.004180249	0.001913157	RAC1/PRSS1/PRKCA/CA2/PRKCB/PLA2G1B	6
hsa05146	Amoebiasis	6/96	102/8104	0.001274199	0.004180249	0.001913157	TNF/PIK3R1/NOS2/PTK2/PRKCA/PRKCB	6
hsa05211	Renal cell carcinoma	5/96	69/8104	0.001297588	0.004180249	0.001913157	AKT1/VEGFA/MET/PIK3R1/RAC1	5
hsa05010	Alzheimer disease	12/96	369/8104	0.001305295	0.004180249	0.001913157	AKT1/TNF/INSR/PIK3R1/PTGS2/NOS2/GSK3B/APP/MAPT/IDE/NOX4/CSNK2A1	12
hsa04360	Axon guidance	8/96	182/8104	0.001365424	0.004220141	0.001931415	SRC/MET/PIK3R1/RAC1/ITGB1/PTK2/PRKCA/GSK3B	8
hsa04917	Prolactin signaling pathway	5/96	70/8104	0.001384473	0.004220141	0.001931415	AKT1/SRC/PIK3R1/CCND1/GSK3B	5
hsa05120	Epithelial cell signaling in Helicobacter pylori infection	5/96	70/8104	0.001384473	0.004220141	0.001931415	EGFR/SRC/MET/RAC1/CXCR1	5
hsa05230	Central carbon metabolism in cancer	5/96	70/8104	0.001384473	0.004220141	0.001931415	AKT1/EGFR/MET/PIK3R1/FLT3	5
hsa04064	NF-kappa B signaling pathway	6/96	104/8104	0.001408929	0.004243559	0.001942132	TNF/PTGS2/PRKCB/SYK/UBE2I/CSNK2A1	6
hsa04115	p53 signaling pathway	5/96	73/8104	0.001670956	0.004973553	0.002276225	CHEK2/CHEK1/CCND1/CDK1/CCNE1	5
hsa04932	Non-alcoholic fatty liver disease	7/96	150/8104	0.001949115	0.005734025	0.002624268	AKT1/TNF/INSR/PIK3R1/RAC1/PPARA/GSK3B	7
hsa04668	TNF signaling pathway	6/96	112/8104	0.002059538	0.005905662	0.00270282	AKT1/TNF/PIK3R1/MMP9/PTGS2/MMP3	6
hsa05145	Toxoplasmosis	6/96	112/8104	0.002059538	0.005905662	0.00270282	AKT1/TNF/PIK3CG/ITGB1/NOS2/ALOX5	6
hsa04020	Calcium signaling pathway	9/96	240/8104	0.002077486	0.005905662	0.00270282	EGFR/VEGFA/MET/KDR/MYLK/NOS2/PRKCA/PRKCB/ADORA2A	9
hsa05140	Leishmaniasis	5/96	77/8104	0.002117853	0.00595352	0.002724723	TNF/PTGS2/ITGB1/NOS2/PRKCB	5
hsa04725	Cholinergic synapse	6/96	113/8104	0.002154565	0.005990165	0.002741494	AKT1/PIK3R1/PIK3CG/PRKCA/ACHE/PRKCB	6
hsa04218	Cellular senescence	7/96	156/8104	0.002435316	0.006697119	0.003065043	AKT1/CHEK2/PIK3R1/CHEK1/CCND1/CDK1/CCNE1	7
hsa05160	Hepatitis C	7/96	157/8104	0.00252471	0.006868297	0.003143385	AKT1/EGFR/TNF/PIK3R1/CCND1/PPARA/GSK3B	7
hsa05169	Epstein-Barr virus infection	8/96	202/8104	0.002633501	0.007088039	0.003243954	AKT1/TNF/PIK3R1/CCND1/RAC1/CCNE1/B2M/SYK	8
hsa04722	Neurotrophin signaling pathway	6/96	119/8104	0.002796129	0.00730041	0.003341149	AKT1/PIK3R1/PRKCD/RAC1/RPS6KA3/GSK3B	6
hsa04935	Growth hormone synthesis, secretion and action	6/96	119/8104	0.002796129	0.00730041	0.003341149	AKT1/PIK3R1/PTK2/PRKCA/GSK3B/PRKCB	6
hsa05203	Viral carcinogenesis	8/96	204/8104	0.002798972	0.00730041	0.003341149	SRC/PIK3R1/CHEK1/CCND1/CDK1/RAC1/CCNE1/SYK	8
hsa04540	Gap junction	5/96	88/8104	0.003792218	0.009790114	0.004480602	EGFR/SRC/CDK1/PRKCA/PRKCB	5
hsa05235	PD-L1 expression and PD-1 checkpoint pathway in cancer	5/96	89/8104	0.003980924	0.010156453	0.004648262	AKT1/EGFR/PIK3R1/ALK/CSNK2A1	5
hsa04380	Osteoclast differentiation	6/96	128/8104	0.004014408	0.010156453	0.004648262	AKT1/TNF/ITGB3/PIK3R1/RAC1/SYK	6
hsa05164	Influenza A	7/96	172/8104	0.004193587	0.010504728	0.004807656	AKT1/TNF/PIK3R1/PLG/PRSS1/PRKCA/PRKCB	7
hsa04650	Natural killer cell mediated cytotoxicity	6/96	131/8104	0.004496835	0.011153914	0.005104766	TNF/PIK3R1/RAC1/PRKCA/PRKCB/SYK	6
hsa04728	Dopaminergic synapse	6/96	132/8104	0.004666783	0.011463068	0.005246255	AKT1/PRKCA/GSK3B/MAOA/PRKCB/DRD4	6
hsa00410	beta-Alanine metabolism	3/96	30/8104	0.005187576	0.012619776	0.005775641	HIBCH/GAD2/ALDH2	3
hsa04371	Apelin signaling pathway	6/96	137/8104	0.005588501	0.013465626	0.006162758	AKT1/CCND1/PIK3CG/MYLK/NOS2/PRKCE	6
hsa05171	Coronavirus disease - COVID-19	8/96	232/8104	0.00608371	0.014434817	0.006606323	EGFR/TNF/PIK3R1/IL2/MMP3/PRKCA/PRKCB/SYK	8
hsa04213	Longevity regulating pathway - multiple species	4/96	62/8104	0.006104843	0.014434817	0.006606323	AKT1/INSR/PIK3R1/IGF1R	4
hsa04640	Hematopoietic cell lineage	5/96	99/8104	0.006253909	0.01465036	0.00670497	TNF/ITGB3/FLT3/ITGA5/ITGA2B	5
hsa05142	Chagas disease	5/96	102/8104	0.007084015	0.016442714	0.007525269	AKT1/TNF/PIK3R1/IL2/NOS2	5
hsa05202	Transcriptional misregulation in cancer	7/96	192/8104	0.007583	0.017440901	0.007982106	MET/MMP9/IGF1R/MMP3/PTK2/MPO/FLT3	7
hsa04660	T cell receptor signaling pathway	5/96	104/8104	0.007678484	0.01750141	0.008009799	AKT1/TNF/PIK3R1/IL2/GSK3B	5
hsa05224	Breast cancer	6/96	147/8104	0.00782239	0.01767022	0.008087057	AKT1/EGFR/PIK3R1/IGF1R/CCND1/GSK3B	6
hsa04145	Phagosome	6/96	152/8104	0.009153531	0.02049419	0.009379492	ITGB3/RAC1/ITGB1/MPO/ITGAV/ITGA5	6
hsa05143	African trypanosomiasis	3/96	37/8104	0.00935336	0.020757895	0.009500181	TNF/PRKCA/PRKCB	3
hsa04630	JAK-STAT signaling pathway	6/96	162/8104	0.012290623	0.026787358	0.012259661	AKT1/EGFR/PIK3R1/IL2/CCND1/MCL1	6
hsa04971	Gastric acid secretion	4/96	76/8104	0.01238783	0.026787358	0.012259661	MYLK/PRKCA/CA2/PRKCB	4
hsa05133	Pertussis	4/96	76/8104	0.01238783	0.026787358	0.012259661	TNF/ITGB1/NOS2/ITGA5	4
hsa00380	Tryptophan metabolism	3/96	42/8104	0.013245056	0.028398299	0.012996933	CYP1B1/ALDH2/MAOA	3
hsa04152	AMPK signaling pathway	5/96	120/8104	0.013733189	0.028958908	0.013253505	AKT1/INSR/PIK3R1/IGF1R/CCND1	5
hsa04310	Wnt signaling pathway	6/96	166/8104	0.01373545	0.028958908	0.013253505	CCND1/RAC1/PRKCA/GSK3B/PRKCB/CSNK2A1	6
hsa04022	cGMP-PKG signaling pathway	6/96	167/8104	0.01411449	0.029278043	0.013399562	AKT1/INSR/PIK3CG/MYLK/PRKCE/ADRA2C	6
hsa04940	Type I diabetes mellitus	3/96	43/8104	0.014118266	0.029278043	0.013399562	TNF/IL2/GAD2	3
hsa00910	Nitrogen metabolism	2/96	17/8104	0.016823716	0.03460488	0.015837474	CA2/CA4	2
hsa04973	Carbohydrate digestion and absorption	3/96	47/8104	0.017932651	0.036588393	0.01674526	AKT1/PIK3R1/PRKCB	3
hsa04114	Oocyte meiosis	5/96	129/8104	0.018261358	0.036960989	0.016915784	IGF1R/CDK1/PLK1/RPS6KA3/CCNE1	5
hsa00280	Valine, leucine and isoleucine degradation	3/96	48/8104	0.018967166	0.038084865	0.017430144	BCKDHA/HIBCH/ALDH2	3
hsa04211	Longevity regulating pathway	4/96	89/8104	0.020999099	0.041506031	0.018995895	AKT1/INSR/PIK3R1/IGF1R	4
hsa04727	GABAergic synapse	4/96	89/8104	0.020999099	0.041506031	0.018995895	SRC/PRKCA/GAD2/PRKCB	4
hsa00330	Arginine and proline metabolism	3/96	51/8104	0.022265975	0.043668928	0.019985779	NOS2/ALDH2/MAOA	3
hsa04140	Autophagy - animal	5/96	137/8104	0.02303491	0.044829478	0.020516924	AKT1/PIK3R1/IGF1R/PRKCD/DAPK1	5
hsa05022	Pathways of neurodegeneration - multiple diseases	11/96	475/8104	0.024266441	0.046865721	0.021448843	TNF/PTGS2/RAC1/NOS2/PRKCA/GSK3B/APP/MAPT/PRKCB/NOX4/CSNK2A1	11
